# Supplementary material for: Prevalence of Stress in Healthcare Professionals during the COVID-19 Pandemic in Northeast Mexico: A Remote, Fast Survey Evaluation, Using an Adapted COVID-19 Stress Scales
Source: Int J Environ Res Public Health. 2020 Oct 19;17(20):7624. doi: 10.3390/ijerph17207624 (PMC7593933; doi:10.3390/ijerph17207624)
Supplement: Supplementary file 1 [file ijerph-17-07624-s001.zip]

Archive with 8 entries (8 files):
- supp table/supp table 1.docx
- supp table/supp table 2.docx
- supp table/supp table 3.docx
- supp table/supp table 4.docx
- supp table/supp table 5.docx
- supp table/supp table 6.docx
- supp table/supp table 7.docx
- supp table/supp table 8.docx
